# Supplementary material for: Practical considerations of diffusion-weighted MRS with ultra-strong diffusion gradients
Source: Front Neurosci. 2023 Dec 7;17:1258408. doi: 10.3389/fnins.2023.1258408 (PMC10740196; doi:10.3389/fnins.2023.1258408)
Supplement: Supplementary Table S1 — Listing of the in vivo results of microstructural measures (free diffusivity D0, sphere radius RS, cylinder radius RC) estimated from a two-compartment model. The double lined column delineation shows in the upper half the comparison of the 300 and 80 mT/m settings where diffusion-encoding was applied only along the z-direction, and in the lower half the comparison of the averaged diffusion metrics over three orthogonal diffusion-directions in the white matter rich corona radiata (CR) and grey matter rich occipital lobe (OCC) using the 300 mT/m setting. The fitting results can be found in Supplementary Figure S4. *Fraction of cylinders fC was kept fixed at 0.8, c.f., text. [file Data_Sheet_1.zip]

Archive with 37 entries (34 files):
- SuppMat/
- SuppMat/2_PracticalConsiderations_SupplementaryMaterial.tex
- __MACOSX/SuppMat/._2_PracticalConsiderations_SupplementaryMaterial.tex
- SuppMat/tables/
- __MACOSX/SuppMat/._tables
- SuppMat/.DS_Store
- __MACOSX/SuppMat/._.DS_Store
- SuppMat/figures_Sup/
- __MACOSX/SuppMat/._figures_Sup
- SuppMat/tables/TwoCompartment_Model_old.tex
- __MACOSX/SuppMat/tables/._TwoCompartment_Model_old.tex
- SuppMat/tables/connectom_vs_prisma_bval.tex
- __MACOSX/SuppMat/tables/._connectom_vs_prisma_bval.tex
- SuppMat/tables/ADC_Kurt_CI.tex
- __MACOSX/SuppMat/tables/._ADC_Kurt_CI.tex
- SuppMat/tables/sup_TwoCompartment_Model.tex
- __MACOSX/SuppMat/tables/._sup_TwoCompartment_Model.tex
- SuppMat/tables/connectom_vs_prisma_merged.tex
- __MACOSX/SuppMat/tables/._connectom_vs_prisma_merged.tex
- SuppMat/tables/ADC_Kurt.tex
- __MACOSX/SuppMat/tables/._ADC_Kurt.tex
- SuppMat/tables/connectom_vs_prisma_seq_param.tex
- __MACOSX/SuppMat/tables/._connectom_vs_prisma_seq_param.tex
- SuppMat/tables/Astrocyl_Model.tex
- __MACOSX/SuppMat/tables/._Astrocyl_Model.tex
- SuppMat/figures_Sup/sup_2compModel_crop.tif
- __MACOSX/SuppMat/figures_Sup/._sup_2compModel_crop.tif
- SuppMat/figures_Sup/sup_GMWM_Specs.pdf
- __MACOSX/SuppMat/figures_Sup/._sup_GMWM_Specs.pdf
- SuppMat/figures_Sup/sup_ECCphase.pdf
- __MACOSX/SuppMat/figures_Sup/._sup_ECCphase.pdf
- SuppMat/figures_Sup/sup_2compModel_crop.pdf
- __MACOSX/SuppMat/figures_Sup/._sup_2compModel_crop.pdf
- SuppMat/figures_Sup/sup_ECC_residuals.pdf
- __MACOSX/SuppMat/figures_Sup/._sup_ECC_residuals.pdf
- SuppMat/figures_Sup/sup_astroCylModel_crop.pdf
- __MACOSX/SuppMat/figures_Sup/._sup_astroCylModel_crop.pdf
