# Supplementary material for: Practical considerations of diffusion-weighted MRS with ultra-strong diffusion gradients
Source: Front Neurosci. 2023 Dec 7;17:1258408. doi: 10.3389/fnins.2023.1258408 (PMC10740196; doi:10.3389/fnins.2023.1258408)
Supplement: Supplementary Table S1 — Listing of the in vivo results of microstructural measures (free diffusivity D0, sphere radius RS, cylinder radius RC) estimated from a two-compartment model. The double lined column delineation shows in the upper half the comparison of the 300 and 80 mT/m settings where diffusion-encoding was applied only along the z-direction, and in the lower half the comparison of the averaged diffusion metrics over three orthogonal diffusion-directions in the white matter rich corona radiata (CR) and grey matter rich occipital lobe (OCC) using the 300 mT/m setting. The fitting results can be found in Supplementary Figure S4. *Fraction of cylinders fC was kept fixed at 0.8, c.f., text. [file Data_Sheet_1.zip › SuppMat/2_PracticalConsiderations_SupplementaryMaterial.tex]

\documentclass[utf8]{frontiers_suppmat} % for all articles
\usepackage{url,hyperref,lineno,microtype}
\usepackage[onehalfspacing]{setspace}
\usepackage{xr}


% Add additional packages here if required
\usepackage{siunitx}
\usepackage{booktabs}
\usepackage{lineno}
\usepackage{todonotes}
\usepackage{xr}
\usepackage{multirow}
\usepackage{amsmath}

\usepackage{xcolor}
\usepackage{soul}

%\usepackage{pdfcomment}
%\pdfcommentsetup{draft} % set to 'final' to prevent all comments from showing up
%\pdfcommentsetup{color={1.0 1.0 0.0}, open=true}

% added by AD to make reviewer comments ->
\usepackage[colorinlistoftodos]{todonotes}
\makeatletter 
\@mparswitchfalse%
\makeatother
\normalmarginpar
% <-

% Leave a blank line between paragraphs instead of using \\

\begin{document}
\onecolumn
\firstpage{1}

\title {{\helveticaitalic{Supplementary Material}}}


\maketitle

%Supplementary Material should be uploaded separately on submission. Please include any supplementary data, figures and/or tables. All supplementary files are deposited to FigShare for permanent storage and receive a DOI.

%Supplementary material is not typeset so please ensure that all information is clearly presented, the appropriate caption is included in the file and not in the manuscript, and that the style conforms to the rest of the article. To avoid discrepancies between the published article and the supplementary material, please do not add the title, author list, affiliations or correspondence in the supplementary files.

\section{Supplementary Tables and Figures}

%For more information on Supplementary Material and for details on the different file types accepted, please see \href{https://www.frontiersin.org/about/author-guidelines#supplementary-material}{the Supplementary Material section} of the Author Guidelines.

%Figures, tables, and images will be published under a Creative Commons CC-BY licence and permission must be obtained for use of copyrighted material from other sources (including re-published/adapted/modified/partial figures and images from the internet). It is the responsibility of the authors to acquire the licenses, to follow any citation instructions requested by third-party rights holders, and cover any supplementary charges.

%% Figures, tables, and images will be published under a Creative Commons CC-BY licence and permission must be obtained for use of copyrighted material from other sources (including re-published/adapted/modified/partial figures and images from the internet). It is the responsibility of the authors to acquire the licenses, to follow any citation instructions requested by third-party rights holders, and cover any supplementary charges.

\subsection{Figures}


\begin{figure}
    \centering
    \includegraphics[width=\textwidth]{figures_Sup/sup_ECC_residuals.pdf}
    \caption{Figure showing the MRS fitting residuals for the 300 mT/m (left) and 80 mT/m (right) acquisitions. Residuals are plotted in red, \hl{ascending in $b$-value from top to bottom}.}
    \label{supfig:ECC_Residual}
\end{figure}

\begin{figure}
    \centering
    \includegraphics[width=\textwidth]{figures_Sup/sup_GMWM_Specs.pdf}
    \caption{This figure shows the individual processed spectra (black) and fits (red) for the OCC (left) and CR (right)voxels for all $b$-values. individual diffusion directions are grouped by diffusion value, and are ordered from top to bottom: $x$, $y$, and $z$, respectively.}
    \label{supfig:GMWM_Specs}
\end{figure}


\begin{figure}
    \centering
    \includegraphics[width=\textwidth]{figures_Sup/sup_ECCphase.pdf}
    \caption{\hl{Eddy current phase evolution from three different gradient amplitudes: 295 mT/m (blue), 150 mT/m (red), and 50 mT/m (yellow).}}
    \label{supfig:ECCphase}
\end{figure}

Figure~S5 and Table~S1 summarize results obtained from a two-compartment model (fully dispersed cylinders + sphere). To stabilize fitting the number of free fitting parameters was reduced by setting $f_C=0.8$. Although, fitting quality is good, estimated AICc do not support a better model performance than the astrocylinder model (c.f., Table~3).

\begin{figure}
    \centering
    \includegraphics[width=\textwidth]{figures_Sup/sup_astroCylModel_crop.pdf}
    \caption{Fitting results applying an astrocylinder model and the estimated microstructural measures (free diffusivity D$\mathrm{_0}$, cylinder radius R$\mathrm{_C}$). Outliers were identified by the RMSE when iteratively removing a single data point from fitting.}
    \label{supfig:SingleCompModel}
\end{figure}

\begin{figure}
    \centering
    \includegraphics[width=\textwidth]{figures_Sup/sup_2compModel_crop.pdf}
    \caption{Fitting results applying a two-compartment model and the estimated microstructural measures (free diffusivity D$\mathrm{_0}$, sphere radius R$\mathrm{_S}$, cylinder radius R$\mathrm{_C}$). The fraction of cylinders f$\mathrm{_C}$ was kept fixed at 0.8 and the standard deviation was estimated from bootstrapping. Outliers were identified by the RMSE when iteratively removing a single data point from fitting.}
    \label{supfig:TwoCompModel}
\end{figure}

\subsection{Tables}

\begin{table}[]
    \centering
    \input{tables/sup_TwoCompartment_Model}
    \caption{Listing of the \emph{in vivo} results of microstructural measures (free diffusivity D$\mathrm{_0}$, sphere radius R$\mathrm{_S}$, cylinder radius R$\mathrm{_C}$) estimated from a two-compartment model. The double lined column delineation shows in the upper half the comparison of the 300 and 80 mT/m settings where diffusion-encoding was applied only along the z-direction, and in the lower half the comparison of the averaged diffusion metrics over three orthogonal diffusion-directions in the white matter rich corona radiata (CR) and grey matter rich occipital lobe (OCC) using the 300 mT/m setting. The fitting results can be found in Figure~S4. (*Fraction of cylinders f$\mathrm{_C}$ was kept fixed at 0.8, c.f., text.}
    \label{subtab:TwoCompModel}
\end{table}


\begin{table}[]
    \centering
    \small
\begin{tabular}{|c|c|c|}
     \hline
       & 300 mT/m & 80 mT/m \\
       \hline
     CRLB-tNAA & 7.7, 9.0, 14.8, 11.0, 26.4, 24.8, 24.3 & 10.8, 12.2, 14.8, 16.9, 22.6, 20.8, 25.7 \\
     CRLB-tCho & 10.7, 12.4, 14.8, 17.2, 34.1, 31.5, 20.7 & 17.2, 18.0, 18.8, 23.8, 40.6, 26.5, 27.1 \\
     CRLB-tCr & 5.1, 5.9, 7.6, 8.4, 17.6, 20.1, 14.7 & 8.8, 10.7, 15.8, 16.0, 21.5, 31.0, 16.1 \\
     FWHM [Hz] & 6.1, 6.1, 6.3, 5.9, 6.8, 7.6, 7.6 & 6.1, 6.1, 5.9, 6.1, 6.1, 7.8, 3.2 \\
     SNR & 73.6, 58.6, 43.5, 43.9, 22.4, 28.8, 18.9 & 66.8, 50.2, 44.1, 40.8, 23.9, 21.3, 12.7 \\
     Excl. & 0, 0, 0, 0, 0, 0, 1 & 0, 0, 0, 0, 0, 0, 0 \\
     Freq-Mean & 0.6, 0.5, -0.4, 0.5, -2.4, -7.9, 3.8 & -0.9, 1.8, -0.6, -2.9, 13.8, 3.9, -12.4 \\
     Phs-Mean & -5.8, 0.0, -5.5, -11.8, -110.7, -47.3, 182.2 & 3.3, -58.3, 323.2, -224.4, -319.7, 175.6, 433.4 \\
     \hline
     \hline
       & OCC-x & OCC-y \\
       \hline
     CRLB-tNAA & 4.6, 3.7, 4.3, 4.7, 8.3, 9.6, 16.4, 13.3 & 4.6, 5.1, 4.0, 5.6, 9.1, 10.8, 26.6, 20.5 \\
     CRLB-tCho & 6.4, 6.0, 6.5, 6.8, 10.8, 12.8, 26.0, 17.0 & 6.4, 6.4, 5.3, 9.1, 15.4, 21.5, 37.9, 44.9 \\
     CRLB-tCr & 2.8, 2.1, 4.4, 2.8, 5.0, 6.8, 14.2, 10.4 & 2.8, 3.4, 2.7, 4.1, 5.5, 20.3, 19.2, 15.7 \\
     FWHM [Hz] & 4.9, 4.9, 5.1, 4.6, 4.9, 5.1, 5.1, 5.4 & 4.9, 5.1, 4.6, 4.9, 6.1, 7.3, 7.1, 7.8 \\
     SNR & 135.3, 120.4, 89.2, 98.7, 69.7, 63.4, 43.0, 36.8 & 135.3, 102.2, 93.3, 101.3, 69.3, 49.2, 10.9, 27.8 \\
     Excl & 0, 1, 2, 3, 0, 0, 0, 0 & 0, 0, 0, 0, 0, 0, 0, 0 \\
     Freq-Mean & -0.1, -0.7, 0.1, -0.7, -0.3, 1.7, -1.2, 2.3 & -0.1, -0.1, -20.0, -0.3, -0.8, -0.1, 0.0, -2.5 \\
     Phs-Mean & -2.9, 4.0, -4.8, 1.7, -237.6, -63.5, -31.1, 91.2 & -2.9, -75.5, 213.5, 115.1, -2.3, 242.4, 0.0, 420.7 \\
     \hline
     \hline
       & OCC-z & CR-x \\
       \hline
     CRLB-tNAA & 4.6, 4.9, 3.6, 3.4, 6.3, 7.9, 8.7, 9.7 & 6.5, 9.7, 8.3, 9.9, 13.5, 23.4, 44.5, 28.5 \\
     CRLB-tCho & 6.4, 7.7, 4.3, 6.5, 12.9, 15.9, 14.4, 16.4 & 7.6, 13.8, 12.6, 13.7, 31.0, 27.6, 57.4, 32.6 \\
     CRLB-tCr & 2.8, 2.6, 2.0, 3.2, 5.4, 6.6, 7.1, 9.6 & 6.3, 8.7, 10.8, 8.6, 26.9, 22.3, 65.7, 28.0 \\
     FWHM [Hz] & 4.9, 4.9, 4.9, 4.9, 5.1, 5.9, 6.8, 7.1 & 5.9, 6.1, 6.6, 7.1, 8.3, 8.3, 9.5, 10.0 \\
     SNR & 135.3, 123.3, 114.9, 108.0, 73.8, 50.8, 41.9, 33.2 & 53.1, 47.1, 45.4, 36.5, 21.9, 21.1, 16.5, 11.7 \\
     Excl & 0, 1, 0, 2, 2, 1, 0, 0 & 0, 1, 0, 0, 0, 0, 0, 0 \\
     Freq-Mean & -0.1, -0.0, 0.2, 0.1, 0.3, -0.4, -0.2, -1.2 & 0.6, -13.4, 4.3, -1.3, -1.0, -1.5, -3.8, 9.7 \\
     Phs-Mean & -2.9, -6.0, -1.4, 0.5, 17.8, -194.2, 9.6, 23.1 & -3.8, 790.1, 72.5, 17.2, -5.2, 18.9, 127.7, -108.0 \\
     \hline
     \hline
       & CR-y & CR-z \\
       \hline
     CRLB-tNAA & 6.5, 9.5, 8.9, 11.1, 15.8, 38.0, 25.9, 18.5 & 6.5, 5.1, 5.3, 12.8, 14.3, 14.4, 31.4, 51.9 \\
     CRLB-tCho & 7.6, 10.8, 9.7, 16.4, 19.9, 34.6, 23.7, 18.6 & 7.6, 10.2, 12.3, 11.6, 14.6, 23.4, 29.8, 99.7 \\
     CRLB-tCr & 6.3, 7.2, 7.1, 12.2, 14.9, 27.4, 23.3, 23.9 & 6.3, 7.1, 8.4, 9.7, 10.2, 17.3, 27.4, 73.4 \\
     FWHM [Hz] & 5.9, 6.3, 6.3, 6.8, 7.3, 7.6, 7.6, 4.2 & 5.9, 6.6, 6.6, 6.8, 7.1, 9.0, 7.1, 1.7 \\
     SNR & 53.1, 45.1, 42.9, 34.7, 27.0, 20.4, 16.1, 14.1 & 53.1, 43.4, 35.7, 31.0, 24.8, 15.1, 14.5, 8.9 \\
     Excl & 0, 2, 2, 0, 1, 0, 0, 0 & 0, 0, 0, 0, 0, 0, 0, 0 \\
     Freq-Mean & 0.6, 15.6, -0.4, -5.6, -1.6, 1.4, 0.4, -6.0 & 0.6, -0.3, -20.1, 1.0, 0.4, 0.2, 9.4, 0.6 \\
     Phs-Mean & -3.8, -436.3, -21.1, -452.4, -9.9, 0.2, -283.3, 201.5 & -3.8, 17.1, 307.0, -15.3, -17.2, -285.7, -247.0, -198.1 \\
     \hline
     \end{tabular}
    \caption{\hl{Full data quality information for the \emph{in vivo} data. Each section contains entries for the Cramer-Rao lower bound (CRLB) of tNAA, tCho, and tCr, as well as the full width half maximum (FWHM), signal-to-noise ratio (SNR), points excluded by the motion-corruption metric (Excl.), and the mean frequency (Freq-Mean) and phase (Phs-Mean) shifts applied by spectral registration. Entries are ordered by increasing $b$-value per section.}}
    \label{SupTab: DataQuality}
\end{table}

\end{document}
