# Supplementary material for: Practical considerations of diffusion-weighted MRS with ultra-strong diffusion gradients
Source: Front Neurosci. 2023 Dec 7;17:1258408. doi: 10.3389/fnins.2023.1258408 (PMC10740196; doi:10.3389/fnins.2023.1258408)
Supplement: Supplementary Table S1 — Listing of the in vivo results of microstructural measures (free diffusivity D0, sphere radius RS, cylinder radius RC) estimated from a two-compartment model. The double lined column delineation shows in the upper half the comparison of the 300 and 80 mT/m settings where diffusion-encoding was applied only along the z-direction, and in the lower half the comparison of the averaged diffusion metrics over three orthogonal diffusion-directions in the white matter rich corona radiata (CR) and grey matter rich occipital lobe (OCC) using the 300 mT/m setting. The fitting results can be found in Supplementary Figure S4. *Fraction of cylinders fC was kept fixed at 0.8, c.f., text. [file Data_Sheet_1.zip › SuppMat/tables/TwoCompartment_Model_old.tex]

\begin{tabular}{c|cccccc}
     \toprule
     Experiment & Metabolite & D$_0$ [$\si{\micro\meter\squared\per\milli\second}$] & R$\mathrm{_S}$ [\si{\micro\meter}] & R$\mathrm{_C}$ [\si{\micro\meter}] \\
     \midrule
     \multirow{3}{2cm}{300 mT/m} & tNAA$_{\text{Z}}$ & $0.34\pm0.05$ & $15.0\pm4.7$ & $1.8\pm0.5$ \\
     & tCho$_{\text{Z}}$ & $0.29\pm0.02$ & $9.7\pm1.1$ & $1.9\pm0.1$ \\
     & tCr$_{\text{Z}}$ & $0.27\pm0.05$ & $10.8\pm3.5$ & $2.2\pm0.3$ \\
     \midrule
     \multirow{3}{2cm}{80 mT/m} & tNAA$_{\text{Z}}$ & $0.38\pm0.04$ & $18.0\pm0.1$ & $0.0\pm0.0$ \\
     & tCho$_{\text{Z}}$ & $0.66\pm0.09$ & $15.0\pm2.6$ & $1.3\pm1.0$ \\
     & tCr$_{\text{Z}}$ & $0.61\pm0.14$ & $12.6\pm3.8$ & $0.1\pm1.5$ \\
     \midrule
     \midrule
     \multirow{3}{2cm}{CR voxel} & tNAA$_{\text{MD}}$ & $0.30\pm0.06$ & $8.6\pm2.2$ & $2.3\pm0.6$ \\
     & tCho$_{\text{MD}}$ & $0.37\pm0.02$ & $15.6\pm3.0$ & $1.1\pm0.5$ \\
     & tCr$_{\text{MD}}$ & $0.44\pm0.03$ & $15.0\pm2.6$ & $1.3\pm0.7$ \\
     \midrule
     \multirow{3}{2cm}{OCC voxel} & tNAA$_{\text{MD}}$ & $0.28\pm0.03$ & $19.7\pm4.2$ & $0.9\pm0.6$ \\
     & tCho$_{\text{MD}}$ & $0.26\pm0.05$ & $17.3\pm3.4$ & $0.2\pm0.9$ \\
     & tCr$_{\text{MD}}$ & $0.43\pm0.08$ & $16.6\pm1.3$ & $1.3\pm1.1$ \\
     \bottomrule
 \end{tabular}
