# Supplementary material for: Practical considerations of diffusion-weighted MRS with ultra-strong diffusion gradients
Source: Front Neurosci. 2023 Dec 7;17:1258408. doi: 10.3389/fnins.2023.1258408 (PMC10740196; doi:10.3389/fnins.2023.1258408)
Supplement: Supplementary Table S1 — Listing of the in vivo results of microstructural measures (free diffusivity D0, sphere radius RS, cylinder radius RC) estimated from a two-compartment model. The double lined column delineation shows in the upper half the comparison of the 300 and 80 mT/m settings where diffusion-encoding was applied only along the z-direction, and in the lower half the comparison of the averaged diffusion metrics over three orthogonal diffusion-directions in the white matter rich corona radiata (CR) and grey matter rich occipital lobe (OCC) using the 300 mT/m setting. The fitting results can be found in Supplementary Figure S4. *Fraction of cylinders fC was kept fixed at 0.8, c.f., text. [file Data_Sheet_1.zip › SuppMat/tables/connectom_vs_prisma_bval.tex]

\begin{tabular}{p{2cm} ccc}
    \toprule
    \multicolumn{2}{c}{$g_\text{max}$=300 mT/m ($\mathrm{TE}=74\,$ms)}     &  \multicolumn{2}{c}{$g_\text{max}$=80 mT/m ($\mathrm{TE}=116\,$ms)}   \\
        $g$ [mT/m] & $b$ [s/mm$^2$] & $g$ [mT/m] & $b$ [s/mm$^2$] \\
    \cmidrule{1-2} \cmidrule{3-4}
        $59$  & $1257$  & $16$ & $1245$  \\
        $89$  & $2838$  & $24$ & $2801$  \\
        $118$ & $4989$  & $32$ & $4980$  \\
        $177$ & $11226$ & $48$ & $11204$ \\
        $236$ & $19957$ & $64$ & $19918$ \\
        $295$ & $31183$ & $80$ & $31122$ \\
    \midrule
    \multicolumn{4}{p{9.3cm}}{
    Values were calculated for the echo-times $74$\,ms and $116$\,ms for $g_\text{max}$=300 mT/m and $g_\text{max}$=80 mT/m, respectively. Difference between $b$-values is $0.15\%$ }\\
    \bottomrule
\end{tabular}
