# Supplementary material for: Practical considerations of diffusion-weighted MRS with ultra-strong diffusion gradients
Source: Front Neurosci. 2023 Dec 7;17:1258408. doi: 10.3389/fnins.2023.1258408 (PMC10740196; doi:10.3389/fnins.2023.1258408)
Supplement: Supplementary Table S1 — Listing of the in vivo results of microstructural measures (free diffusivity D0, sphere radius RS, cylinder radius RC) estimated from a two-compartment model. The double lined column delineation shows in the upper half the comparison of the 300 and 80 mT/m settings where diffusion-encoding was applied only along the z-direction, and in the lower half the comparison of the averaged diffusion metrics over three orthogonal diffusion-directions in the white matter rich corona radiata (CR) and grey matter rich occipital lobe (OCC) using the 300 mT/m setting. The fitting results can be found in Supplementary Figure S4. *Fraction of cylinders fC was kept fixed at 0.8, c.f., text. [file Data_Sheet_1.zip › SuppMat/tables/ADC_Kurt_CI.tex]

\begin{tabular}{|c|c|c|c|c|c|c|c|c|}
     \hline
     Metabolite & ADC$_e$ [s/mm$^2$] & 95\% CI & adj.R$^2$ & ADC$_k$ [s/mm$^2$] & 95\% CI & K [s/mm$^2$] & 95\% CI & adj.R$^2$ \\
     tNAA$_{\text{Z}} & $0.168$ & ($-0.222$, $0.558$) & $0.94$ & - & - & - & - & - \\
     tCho$_{\text{Z}} & $0.116$ & ($-0.162$, $0.394$) & $0.93$ & - & - & - & - & - \\
     tCr$_{\text{Z}} & $0.125$ & ($-0.503$, $0.753$) & $0.73$ & - & - & - & - & - \\
     tNAA$_{\text{Z}} & $0.158$ & ($0.031$, $0.285$) & $0.99$ & - & - & - & - & - \\
     tCho$_{\text{Z}} & $0.184$ & ($-0.824$, $1.191$) & $0.69$ & - & - & - & - & - \\
     tCr$_{\text{Z}} & $0.184$ & ($-0.695$, $1.063$) & $0.75$ & - & - & - & - & - \\
     tNAA$_{\text{X}} & $0.146$ & ($0.109$, $0.183$) & $0.99$ & $0.142$ & ($0.091$, $0.193$) & $2.226$ & ($1.745$, $2.708$) & 0.98 \\
     tNAA$_{\text{Z}} & $0.153$ & ($0.087$, $0.220$) & $0.97$ & $0.166$ & ($0.125$, $0.206$) & $1.622$ & ($1.382$, $1.862$) & 1.00 \\
     tNAA$_{\text{Y}} & $0.122$ & ($0.087$, $0.156$) & $0.99$ & $0.170$ & ($0.109$, $0.231$) & $1.855$ & ($1.398$, $2.313$) & 0.98 \\
     tCho$_{\text{X}} & $0.223$ & ($0.189$, $0.258$) & $1.00$ & $0.204$ & ($NaN$, $NaN$) & $1.466$ & ($NaN$, $NaN$) & 0.96 \\
     tCho$_{\text{Y}} & $0.185$ & ($-0.032$, $0.402$) & $0.81$ & $0.211$ & ($NaN$, $NaN$) & $1.758$ & ($NaN$, $NaN$) & 0.97 \\
     tCho$_{\text{Z}} & $0.112$ & ($-0.148$, $0.371$) & $0.45$ & $0.101$ & ($-0.034$, $0.236$) & $0.192$ & ($-7.762$, $8.146$) & 0.94 \\
     tCr$_{\text{X}} & $0.191$ & ($0.109$, $0.272$) & $0.97$ & $0.231$ & ($0.182$, $0.280$) & $1.589$ & ($1.400$, $1.777$) & 0.99 \\
     tCr$_{\text{Y}} & $0.158$ & ($0.023$, $0.292$) & $0.89$ & $0.167$ & ($0.103$, $0.230$) & $1.383$ & ($0.828$, $1.939$) & 0.99 \\
     tCr$_{\text{Z}} & $0.177$ & ($0.025$, $0.328$) & $0.89$ & $0.136$ & ($0.018$, $0.255$) & $1.014$ & ($-1.327$, $3.355$) & 0.96 \\
     tNAA$_{\text{X}} & $0.128$ & ($0.044$, $0.212$) & $0.93$ & $0.180$ & ($0.094$, $0.266$) & $1.569$ & ($1.156$, $1.982$) & 0.98 \\
     tNAA$_{\text{Y}} & $0.153$ & ($-0.217$, $0.524$) & $0.42$ & $0.194$ & ($NaN$, $NaN$) & $2.147$ & ($NaN$, $NaN$) & 0.82 \\
     tNAA$_{\text{Z}} & $0.096$ & ($-0.022$, $0.215$) & $0.79$ & $0.122$ & ($0.049$, $0.194$) & $1.542$ & ($0.291$, $2.794$) & 0.98 \\
     tCho$_{\text{X}} & $0.079$ & ($-0.099$, $0.257$) & $0.47$ & $0.104$ & ($0.002$, $0.205$) & $1.913$ & ($-0.462$, $4.288$) & 0.94 \\
     tCho$_{\text{Y}} & $0.211$ & ($-0.061$, $0.484$) & $0.77$ & $0.154$ & ($NaN$, $NaN$) & $1.557$ & ($NaN$, $NaN$) & 0.84 \\
     tCho$_{\text{Z}} & $0.209$ & ($0.057$, $0.360$) & $0.92$ & $0.160$ & ($NaN$, $NaN$) & $1.518$ & ($NaN$, $NaN$) & 0.93 \\
     tCr$_{\text{X}} & $0.181$ & ($-0.050$, $0.413$) & $0.78$ & $0.204$ & ($0.086$, $0.321$) & $1.477$ & ($1.023$, $1.931$) & 0.96 \\
     tCr$_{\text{Y}} & $0.202$ & ($-0.325$, $0.730$) & $0.36$ & $0.231$ & ($NaN$, $NaN$) & $1.628$ & ($NaN$, $NaN$) & 0.80 \\
     tCr$_{\text{Z}} & $0.156$ & ($0.020$, $0.292$) & $0.89$ & $0.173$ & ($0.108$, $0.239$) & $1.070$ & ($0.510$, $1.630$) & 0.99 \\
     \hline
     \end{tabular}
