# Supplementary material for: Practical considerations of diffusion-weighted MRS with ultra-strong diffusion gradients
Source: Front Neurosci. 2023 Dec 7;17:1258408. doi: 10.3389/fnins.2023.1258408 (PMC10740196; doi:10.3389/fnins.2023.1258408)
Supplement: Supplementary Table S1 — Listing of the in vivo results of microstructural measures (free diffusivity D0, sphere radius RS, cylinder radius RC) estimated from a two-compartment model. The double lined column delineation shows in the upper half the comparison of the 300 and 80 mT/m settings where diffusion-encoding was applied only along the z-direction, and in the lower half the comparison of the averaged diffusion metrics over three orthogonal diffusion-directions in the white matter rich corona radiata (CR) and grey matter rich occipital lobe (OCC) using the 300 mT/m setting. The fitting results can be found in Supplementary Figure S4. *Fraction of cylinders fC was kept fixed at 0.8, c.f., text. [file Data_Sheet_1.zip › SuppMat/tables/ADC_Kurt.tex]

\begin{tabular}{c|cccccc}
     \toprule
     Experiment & Metabolite & ADC$_e$ [$\mu$m$^2$/ms] & adj.R$_e^2$ & ADC$_k$ [$\mu$m$^2$/ms] & K  & adj.R$_k^2$ \\
     \midrule
     \multirow{3}{2cm}{300mT/m} & tNAA$_{\text{Z}}$ & $0.168$ & $0.94$ & - & - & - \\
     & tCho$_{\text{Z}}$ & $0.116$ & $0.93$ & - & - & - \\
     & tCr$_{\text{Z}}$ & $0.125$ & $0.73$ & - & - & - \\
     \midrule
     \multirow{3}{2cm}{80mT/m} & tNAA$_{\text{Z}}$ & $0.158$ & $0.99$ & - & - & - \\
     & tCho$_{\text{Z}}$ & $0.184$ & $0.69$ & - & - & - \\
     & tCr$_{\text{Z}}$ & $0.184$ & $0.75$ & - & - & - \\
     \midrule
     \midrule
     \multirow{3}{2cm}{CR voxel} & tNAA$_{\text{X}}$ & $0.146$ & $0.99$ & $0.142$ & $2.226$ & 0.98 \\
     & tNAA$_{\text{Y}}$ & $0.122$ & $0.99$ & $0.170$ & $1.855$ & 0.98 \\
     & tNAA$_{\text{Z}}$ & $0.153$ & $0.97$ & $0.166$ & $1.622$ & 1.00 \\
     & tCho$_{\text{X}}$ & $0.223$ & $1.00$ & $0.204$ & $1.466$ & 0.96 \\
     & tCho$_{\text{Y}}$ & $0.185$ & $0.81$ & $0.211$ & $1.758$ & 0.97 \\
     & tCho$_{\text{Z}}$ & $0.112$ & $0.45$ & $0.101$ & $0.192$ & 0.94 \\
     & tCr$_{\text{X}}$ & $0.191$ & $0.97$ & $0.231$ & $1.589$ & 0.99 \\
     & tCr$_{\text{Y}}$ & $0.158$ & $0.89$ & $0.167$ & $1.383$ & 0.99 \\
     & tCr$_{\text{Z}}$ & $0.177$ & $0.89$ & $0.136$ & $1.014$ & 0.96 \\
     \midrule
     \multirow{3}{2cm}{OCC voxel} & tNAA$_{\text{X}}$ & $0.128$ & $0.93$ & $0.180$ & $1.569$ & 0.98 \\
     & tNAA$_{\text{Y}}$ & $0.153$ & $0.42$ & $0.194$ & $2.147$ & 0.82 \\
     & tNAA$_{\text{Z}}$ & $0.096$ & $0.79$ & $0.122$ & $1.542$ & 0.98 \\
     & tCho$_{\text{X}}$ & $0.079$ & $0.47$ & $0.104$ & $1.913$ & 0.94 \\
     & tCho$_{\text{Y}}$ & $0.211$ & $0.77$ & $0.154$ & $1.557$ & 0.84 \\
     & tCho$_{\text{Z}}$ & $0.209$ & $0.92$ & $0.160$ & $1.518$ & 0.93 \\
     & tCr$_{\text{X}}$ & $0.181$ & $0.78$ & $0.204$ & $1.477$ & 0.96 \\
     & tCr$_{\text{Y}}$ & $0.202$ & $0.36$ & $0.231$ & $1.628$ & 0.80 \\
     & tCr$_{\text{Z}}$ & $0.156$ & $0.89$ & $0.173$ & $1.070$ & 0.99 \\
     \bottomrule
     \end{tabular}
