# Supplementary material for: Practical considerations of diffusion-weighted MRS with ultra-strong diffusion gradients
Source: Front Neurosci. 2023 Dec 7;17:1258408. doi: 10.3389/fnins.2023.1258408 (PMC10740196; doi:10.3389/fnins.2023.1258408)
Supplement: Supplementary Table S1 — Listing of the in vivo results of microstructural measures (free diffusivity D0, sphere radius RS, cylinder radius RC) estimated from a two-compartment model. The double lined column delineation shows in the upper half the comparison of the 300 and 80 mT/m settings where diffusion-encoding was applied only along the z-direction, and in the lower half the comparison of the averaged diffusion metrics over three orthogonal diffusion-directions in the white matter rich corona radiata (CR) and grey matter rich occipital lobe (OCC) using the 300 mT/m setting. The fitting results can be found in Supplementary Figure S4. *Fraction of cylinders fC was kept fixed at 0.8, c.f., text. [file Data_Sheet_1.zip › SuppMat/tables/connectom_vs_prisma_seq_param.tex]

\begin{tabular}{p{4cm} cc}
    \toprule
    & $g_\text{max}$=300 mT/m & $g_\text{max}$=80 mT/m \\
    \midrule
        $g_\text{max}$ [mT/m]       & $295\ (300)$    & $80$   \\
        $\mathrm{TE}$ [ms]          & $74$     & $116$  \\
        $\delta$ [ms]               & $7.1$    & $21.4$ \\
        %$2\times f$ [ms]            & $7$      & $42$   \\
        $b_\text{max}$ [s/mm$^2$]   & $31183$  & $31122$\\
        Rise time [ms$\cdot$m/T]    & $12$     & $6\ (5)$ \\
        $g$ [mT/m] & $[59,89,118,177,236,295]$ & $[16,24,32,48,64,80]$ \\
    \bottomrule    
\end{tabular}
