# Supplementary material for: Practical considerations of diffusion-weighted MRS with ultra-strong diffusion gradients
Source: Front Neurosci. 2023 Dec 7;17:1258408. doi: 10.3389/fnins.2023.1258408 (PMC10740196; doi:10.3389/fnins.2023.1258408)
Supplement: Supplementary Table S1 — Listing of the in vivo results of microstructural measures (free diffusivity D0, sphere radius RS, cylinder radius RC) estimated from a two-compartment model. The double lined column delineation shows in the upper half the comparison of the 300 and 80 mT/m settings where diffusion-encoding was applied only along the z-direction, and in the lower half the comparison of the averaged diffusion metrics over three orthogonal diffusion-directions in the white matter rich corona radiata (CR) and grey matter rich occipital lobe (OCC) using the 300 mT/m setting. The fitting results can be found in Supplementary Figure S4. *Fraction of cylinders fC was kept fixed at 0.8, c.f., text. [file Data_Sheet_1.zip › SuppMat/tables/Astrocyl_Model.tex]

\begin{tabular}{c|cccc}
     \toprule
     Experiment & Metabolite & D$_0$ [$\si{\micro\meter\squared\per\milli\second}$] & R$\mathrm{_C}$ [\si{\micro\meter}] & AICc \\
     \midrule
     \multirow{3}{2cm}{300 mT/m} & tNAA$_{\text{Z}}$ & $0.33\pm0.09$ & $2.2\pm0.1$ & $-51.1$ \\
     & tCho$_{\text{Z}}$ & $0.39\pm0.06$ & $1.4\pm0.3$ & $-59.4$ \\
     & tCr$_{\text{Z}}$ & $0.41\pm0.07$ & $1.6\pm0.4$ & $-57.8$ \\
     \midrule
     \multirow{3}{2cm}{80 mT/m} & tNAA$_{\text{Z}}$ & $0.52\pm0.08$ & $0.0\pm0.0$ & $-59.0$ \\
     & tCho$_{\text{Z}}$ & $0.92\pm0.14$ & $2.4\pm0.9$ & $-56.4$ \\
     & tCr$_{\text{Z}}$ & $0.72\pm0.16$ & $2.7\pm1.0$ & $-55.3$ \\
     \midrule
     \midrule
     \multirow{3}{2cm}{CR voxel} & tNAA$_{\text{avg}}$ & $0.43\pm0.07$ & $2.2\pm0.4$ & $-73.1$ \\
     & tCho$_{\text{avg}}$ & $0.48\pm0.06$ & $1.6\pm0.7$ & $-76.1$ \\
     & tCr$_{\text{avg}}$ & $0.46\pm0.05$ & $2.6\pm0.2$ & $-82.1$ \\
     \midrule
     \multirow{3}{2cm}{OCC voxel} & tNAA$_{\text{avg}}$ & $0.39\pm0.05$ & $1.5\pm0.3$ & $-76.5$ \\
     & tCho$_{\text{avg}}$ & $0.36\pm0.04$ & $0.0\pm0.7$ & $-72.3$ \\
     & tCr$_{\text{avg}}$ & $0.57\pm0.07$ & $1.9\pm0.2$ & $-74.6$ \\
     \bottomrule
 \end{tabular}
